# Supplementary material for: A Combination of Metabolites Predicts Adherence to the Mediterranean Diet Pattern and Its Associations with Insulin Sensitivity and Lipid Homeostasis in the General Population: The Fenland Study, United Kingdom
Source: J Nutr. 2019 Oct 26;150(3):568–78. doi: 10.1093/jn/nxz263 (PMC7315099; doi:10.1093/jn/nxz263)
Supplement: nxz263_Supplementary_Files [file nxz263_supplementary_files.zip]

Archive with 1 entries (1 files):
- Tong_JN_2020_SupplementaryMaterials.docx
